# Supplementary material for: Non-native Douglas fir seedlings outcompete native Norway spruce, silver fir and Scots pine under dry and nutrient-poor conditions
Source: Front Plant Sci. 2025 Mar 20;16:1546250. doi: 10.3389/fpls.2025.1546250 (PMC11966113; doi:10.3389/fpls.2025.1546250)
Supplement: Supplementary file 3 [file DataSheet3.zip]

Archive with 8 entries (7 files):
- LME_Species/
- LME_Species/PlantGrowth1718_eachSpecies.xlsx
- LME_Species/PlantHeight_eachSpecies.xlsx
- LME_Species/RootBiomassFraction_eachSpecies.xlsx
- LME_Species/RootBiomass_eachSpecies.xlsx
- LME_Species/ShootBiomass_eachSpecies.xlsx
- LME_Species/Summary_Table.xlsx
- LME_Species/TotalBiomass_eachSpecies.xlsx
