# Supplementary material for: Non-native Douglas fir seedlings outcompete native Norway spruce, silver fir and Scots pine under dry and nutrient-poor conditions
Source: Front Plant Sci. 2025 Mar 20;16:1546250. doi: 10.3389/fpls.2025.1546250 (PMC11966113; doi:10.3389/fpls.2025.1546250)
Supplement: Supplementary file 3 [file DataSheet3.zip › LME_Species/PlantGrowth1718_eachSpecies.xlsx]

## Sheet: A. alba
factors

## Sheet: P. abies
factors

## Sheet: P. sylvestris
factors

## Sheet: P. menziesii
factors

## Sheet: Q. petraea
factors

## Sheet: Q. robur
factors

## Sheet: F. sylvatica
factors

## Sheet: A. pseudoplatanus
factors
