# Supplementary material for: Non-native Douglas fir seedlings outcompete native Norway spruce, silver fir and Scots pine under dry and nutrient-poor conditions
Source: Front Plant Sci. 2025 Mar 20;16:1546250. doi: 10.3389/fpls.2025.1546250 (PMC11966113; doi:10.3389/fpls.2025.1546250)
Supplement: Supplementary file 3 [file DataSheet3.zip › LME_Species/Summary_Table.xlsx]

## Sheet: Sheet1
	Plant Height			Total Biomass			AG Biomass			BG Biomass			Growth 3rd year			Root-BM fraction
Species	F	P	L	F	P	L	F	P	L	F	P	L	F	P	L	F	P	L
Abies alba	-	-	-	↑	-	-	↑	-	-	-	-	-	-	-	-	↓	-	-
Picea abies	-	-	-	-	-	-	-	-	-	-	-	-	↓	-	-	↓	↑	-
Pinus sylvestris	↑	↓	-	-	-	-	-	-	-	-	-	-	↓	-	-	↓	-	-
Pseudotsuga menziesii	-	-	-	-	-	-	-	-	-	-	-	-	↓	-	-	↓	-	-
Quercus petraea	→	↓	-	-	↓	-	-	↓	-	-	↓	-	-	-	-	↓	-	-
Quercus robur	↑	-	-	-	-	-	-	-	-	-	-	-	-	-	-	↓	-	-
Fagus sylvatica	→	-	-	-	-	↑	-	-	↑	-	-	↑	-	-	-	↓	-	-
Acer pseudoplatanus	↑	-	-	↑	-	↑	↑	-	-	↑	↑	↑	↓	-	-	↓	↑	↑
-	No significant influence
↑	Positive influence (p < 0.05)
↓	Negative influence (p 0.05-0.1)
